# Supplementary material for: Comparative effects of bioelectric and manual toothbrushing on acrylic denture teeth: Surface integrity and wear analysis
Source: PLoS One. 2026 Jul 2;21(7):e0352019. doi: 10.1371/journal.pone.0352019 (PMC13327151; doi:10.1371/journal.pone.0352019)
Supplement: S1 Dataset — (XLSX) [file pone.0352019.s001.xlsx]

## Sheet: Weight
Weight of Acrylic Teeth (g) Control			Weight of Acrylic Teeth (g) BE Off		Weight of Acrylic Teeth (g) BE On
Samples	Before Brushing (g)	After Brushing (g)	Before Brushing (g)	After Brushing (g)	Before Brushing (g)	After Brushing (g)
1	0.3911	0.3903	0.3928	0.3919	0.3956	0.3949
2	0.3924	0.3917	0.3955	0.3949	0.3913	0.3897
3	0.3858	0.3854	0.3939	0.3931	0.3975	0.3969
4	0.3893	0.3887	0.3902	0.3895	0.3968	0.3963
5	0.3931	0.3922	0.3942	0.3934	0.3924	0.3914
6	0.3922	0.3914	0.3943	0.3939	0.3927	0.3919
7	0.4123	0.4118	0.3989	0.3983	0.3942	0.3938
8	0.4055	0.4052	0.3915	0.3905	0.3928	0.3818
9	0.3926	0.3919	0.4058	0.4056	0.3948	0.3938
10	0.3882	0.3875	0.3957	0.3954	0.4057	0.4047
11	0.4027	0.4018	0.3961	0.3959	0.4106	0.4097
12	0.3946	0.3942	0.3924	0.3922	0.4119	0.4106
Mean	0.394983	0.394342	0.395108	0.39455	0.398025	0.396292
SD	0.00781337	0.00785927	0.00407753	0.00423331	0.00722849	0.00834816
	Before Brushing (g)	After Brushing (g)	Before Brushing (g)	After Brushing (g)	Before Brushing (g)	After Brushing (g)
Mean	0.349837	0.349325	0.347448	0.347085	0.351907	0.34988
SD	0.138418	0.138196	0.138813	0.138608	0.139473	0.13833

## Sheet: Profilometry 
Profilometry of Acrylic Teeth (µin) Control			Profilometry of Acrylic Teeth (µin) BE Off		Profilometry of Acrylic Teeth (µin) BE On
Samples	Before Brushing (µin)	After Brushing (µin)	Before Brushing (µin)	After Brushing (µin)	Before Brushing (µin)	After Brushing (µin)
1	76.3833	97.7133	52.3967	79.19	63.09	77.9778
2	53.8267	77.3333	59.5033	84.0233	58.3123	81.7667
3	65.4567	75.19	60.3	69.5733	66.6767	79.2933
4	50.1867	79.9933	59.1833	64.7733	66.6533	69.2733
5	72.2467	92.4667	63.3233	67.0557	57.2567	72.9733
6	54.4033	83.0333	50.9733	116.763	66.6933	73.7889
7	63.4833	91.4157	51.39	74.5933	79.1767	80.7567
8	57.0567	71.5233	47.7333	94.6667	72.2333	75.5676
9	69.4733	74.1267	51.6667	105.513	46.0567	57.4067
10	54.5567	110.546	71.7333	93.5367	53.6467	71.9167
11	56.0667	117.317	59.8467	79.32	48.1867	60.0433
12	53.1433	84.3067	71.2757	89.9467	53.2267	67.6433
Mean	60.5236	87.9137	58.2771	84.913	60.9341	72.3673
SD	8.59847	14.5786	7.83119	15.8538	9.91193	7.73774
Profilometry of Acrylic Teeth (µin) Control			Profilometry of Acrylic Teeth (µin) BE Off		Profilometry of Acrylic Teeth (µin) BE On
Samples	Before Brushing (µin)	After Brushing (µin)	Before Brushing (µin)	After Brushing (µin)	Before Brushing (µin)	After Brushing (µin)
Mean	60.5236	87.9137	58.2771	84.913	60.9341	72.3673
SD	8.59847	14.5786	7.83119	15.8538	9.91193	7.73774
